# Supplementary material for: Integrative Analysis of Transcriptome and Metabolome Reveals Salt Stress Orchestrating the Accumulation of Specialized Metabolites in Lycium barbarum L. Fruit
Source: Int J Mol Sci. 2021 Apr 23;22(9):4414. doi: 10.3390/ijms22094414 (PMC8122869; doi:10.3390/ijms22094414)
Supplement: Supplementary file 1 [file ijms-22-04414-s001.zip]

Archive with 11 entries (10 files):
- Supplementary - proof/
- Supplementary - proof/Figure S1.pdf
- Supplementary - proof/Figure S2.pdf
- Supplementary - proof/Figure S3.pdf
- Supplementary - proof/Figure S4.pdf
- Supplementary - proof/Figure S5.pdf
- Supplementary - proof/Figure S6.pdf
- Supplementary - proof/Figure S7.pdf
- Supplementary - proof/Figure S8.pdf
- Supplementary - proof/Figure S9.pdf
- Supplementary - proof/Supplementary Tables-20210227.xlsx
