# Supplementary material for: Integrative Analysis of Transcriptome and Metabolome Reveals Salt Stress Orchestrating the Accumulation of Specialized Metabolites in Lycium barbarum L. Fruit
Source: Int J Mol Sci. 2021 Apr 23;22(9):4414. doi: 10.3390/ijms22094414 (PMC8122869; doi:10.3390/ijms22094414)
Supplement: Supplementary file 1 [file ijms-22-04414-s001.zip › Supplementary - proof/Supplementary Tables-20210227.xlsx]

## Sheet: TableS1
Supplementary Table 1 Metabolites detected in non-target metabolome through UPLC-MS/MS
Index	Q1 (Da)	Molecular Weight (Da)	Formula	Ionization model	Compounds	Class I	Class II	CAS	cpd_ID
1	131.1	130.111	C5H14N4	[M+H]+	Agmatine	Alkaloids	Phenolamine	306-60-5	C00179
2	146.2	145.144	C7H19N3	[M+H]+	Spermidine	Alkaloids	Phenolamine	124-20-9	C00315
3	203	202.197	C10H26N4	[M+H]+	Spermine	Alkaloids	Phenolamine	71-44-3	C00750
4	235.1	234.123	C13H18N2O2	[M+H]+	N-p-Coumaroyl putrescine	Alkaloids	Phenolamine	34136-53-3	C18326
5	265.1	264.132	C14H20N2O3	[M+H]+	N'-Feruloyl putrescine	Alkaloids	Phenolamine	-	--
6	277.1	276.143	C14H20N4O2	[M+H]+	N-p-Coumaroyl agmatine	Alkaloids	Phenolamine	7295-86-5	C04498
7	282.11	283.108	C17H17NO3	[M-H]-	N-z-p-Coumaroyl tyramine	Alkaloids	Phenolamine	-	--
8	284.13	283.108	C17H17NO3	[M+H]+	N-p-Coumaroyltyramine	Alkaloids	Phenolamine	36417-86-4	--
9	284.1	283.108	C17H17NO3	[M+H]+	N-cis-sinapoyltyramine	Alkaloids	Phenolamine	-	--
10	295	294.141	C15H22N2O4	[M+H]+	N-Sinapoyl putrescine	Alkaloids	Phenolamine	-	--
11	307.2	306.152	C15H22N4O3	[M+H]+	N-Feruloyl agmatine	Alkaloids	Phenolamine	-	C18325
12	314.1	313.117	C18H19NO4	[M+H]+	Methoxy-N-Caffeoyltyramine	Alkaloids	Phenolamine	-	--
13	314.14	313.131	C18H19NO4	[M+H]+	N-Trans-feruloyltyramine	Alkaloids	Phenolamine	66648-43-9	C02717
14	314.14	313.131	C18H19NO4	[M+H]+	N-Cis-feruloyltyramine	Alkaloids	Phenolamine	80510-09-4	--
15	397.1	396.167	C19H28N2O7	[M+H]+	N-Hexosyl-p-coumaroyl putrescine	Alkaloids	Phenolamine	-	--
16	474.18	475.161	C24H29NO9	[M-H]-	N-(4-O-(β-D-Glucopyranosyl)-E-feruloyl)-tyramine	Alkaloids	Phenolamine	-	--
17	691.36	692.323	C34H52N4O11	[M-H]-	β-D-Glucopyranosyl-Kukoamines B	Alkaloids	Phenolamine	-	--
18	853.42	854.366	C40H62N4O16	[M-H]-	Di-β-D-Glucopyranosyl-Kukoamines B	Alkaloids	Phenolamine	-	--
19	104.1	103.091	C5H13NO	[M+H]+	Choline	Alkaloids	Alkaloids	62-49-7	C00114
20	118.1	117.07	C5H11NO2	[M+H]+	Betaine	Alkaloids	Alkaloids	107-43-7	C00719
21	120.08	119.067	C8H9N	[M+H]+	N-Benzylmethylene isomethylamine	Alkaloids	Alkaloids	-	--
22	131	130.1	C6H14N2O	[M+H]+	N-Acetylputrescine	Alkaloids	Alkaloids	18233-70-0	C02714
23	132.1	131.085	C6H13NO2	[M+H]+	6-Deoxyfagomine	Alkaloids	Alkaloids	197449-09-5	--
24	138.05	137.042	C7H7NO2	[M+H]+	Nicotinic Acid Methyl Ester(Methyl Nicotinate)	Alkaloids	Alkaloids	93-60-7	--
25	147.12	146.106	C7H16NO2	[M+H]+	Acetylcholine	Alkaloids	Alkaloids	60-31-1	C08201
26	162.07	161.059	C6H11NO4	[M+H]+	DL-2-Aminoadipic acid	Alkaloids	Alkaloids	542-32-5	--
27	176.1	175.074	C7H13NO4	[M+H]+	Calystegine B2	Alkaloids	Alkaloids	127414-85-1	--
28	176.1	175.074	C7H13NO4	[M+H]+	Calystegine B1	Alkaloids	Alkaloids	127414-86-2	--
29	188.07	188.071	C11H9NO2	[M+H]+	3-Indoleacrylic acid	Alkaloids	Alkaloids	1204-06-4	--
30	243.1	242.071	C12H10N4O2	[M+H]+	Lumichrome	Alkaloids	Alkaloids	1086-80-2	C01727
31	280.15	280.138	C15H22NO4+	[M]+	Feruloylcholine	Alkaloids	Alkaloids	85927-25-9	--
32	325.18	324.132	C19H20N2O3	[M+H]+	Nicotine-Hex	Alkaloids	Alkaloids	-	--
33	325.18	324.15	C16H24O5N2	[M+H]+	Anabasine-Hexose	Alkaloids	Alkaloids	-	--
34	339.15	338.13	C16H22N2O6	[M+H]+	Cotinine-Hexose	Alkaloids	Alkaloids	-	--
35	343.1	342.262	C19H38N2O3	[M+H]+	Cocamidopropyl βine	Alkaloids	Alkaloids	4292-10-8	--
36	416.34	415.345	C27H45NO2	[M+H]+	Tomatidine	Alkaloids	Alkaloids	77-59-8	C10826
37	428.19	428.168	C20H30NO9+	[M]+	Caffeoylcholine 5-glucoside	Alkaloids	Alkaloids	-	--
38	474.2	473.144	C20H23N7O7	[M+H]+	10-Formyl-THF	Alkaloids	Alkaloids	2800-34-2	C00234
39	478.2	477.158	C27H27NO7	[M+H]+	3-{(2,3-Trans)-2-(4-hydroxy-3-methoxyphenyl)-3-hydroxymethyl-2,3-dihydrobenzo[b][1,4]dioxin-6-yl}-N-(4-hydroxyphenethyl)acrylamide	Alkaloids	Alkaloids	-	--
40	625.25	624.219	C36H36N2O8	[M+H]+	Grossamide	Alkaloids	Alkaloids	80510-06-1	--
41	625.3	624.219	C36H36N2O8	[M+H]+	1-(Dihydroxyphenyl)-N2,N3-bis(4-hydroxyphenethyl)-(5-8)-dimethoxy-1,2dihydronaphthalene-2,3-dicarboxamide	Alkaloids	Alkaloids	-	--
42	634.3	635.27	C31H45N3O11	[M-H]-	Lycibarbarspermidine I	Alkaloids	Alkaloids	-	--
43	634.3	635.27	C31H45N3O11	[M-H]-	Lycibarbarspermidine H	Alkaloids	Alkaloids	-	--
44	794.35	795.299	C37H53N3O16	[M-H]-	Lycibarbarspermidine E	Alkaloids	Alkaloids	-	--
45	794.35	795.342	C37H53N3O16	[M-H]-	Lycibarbarspermidine F	Alkaloids	Alkaloids	-	--
46	796.36	797.314	C37H55N3O16	[M-H]-	Lycibarbarspermidine M	Alkaloids	Alkaloids	-	--
47	884.49	883.492	C45H73NO16	[M+H]+	Solasonine	Alkaloids	Alkaloids	19121-58-5	--
48	1048.56	1047.56	C51H85NO21	[M+H]+	Tomatidine-O-Hexoside-O-Hexoside-O-Hexoside-O-rhamnoside	Alkaloids	Alkaloids	-	--
49	146.1	145.047	C9H7NO	[M+H]+	Indole-3-carboxaldehyde	Alkaloids	Plumerane	487-89-8	C08493
50	161.1	160.091	C10H12N2	[M+H]+	Tryptamine	Alkaloids	Plumerane	61-54-1	C00398
51	160	161.042	C9H7NO2	[M-H]-	Indole-3-carboxylic acid	Alkaloids	Plumerane	771-50-6	--
52	160.05	161.042	C9H7NO2	[M-H]-	Indole-5-carboxylic acid	Alkaloids	Plumerane	1670-81-1	--
53	104	103.056	C4H9NO2	[M+H]+	N,N-Dimethylglycine	Amino acids and derivatives	Amino acids and derivatives	1118-68-9	C01026
54	104	103.056	C4H9NO2	[M+H]+	2-Aminoisobutyric acid	Amino acids and derivatives	Amino acids and derivatives	62-57-7	C03665
55	104.03	105.036	C3H7NO3	[M-H]-	Serine	Amino acids and derivatives	Amino acids and derivatives	312-84-5	--
56	112.08	111.072	C5H9N3	[M+H]+	Histamine	Amino acids and derivatives	Amino acids and derivatives	51-45-6	C00388
57	118.2	117.07	C5H11NO2	[M+H]+	5-Aminovaleric acid	Amino acids and derivatives	Amino acids and derivatives	660-88-8	C00431
58	118.1	117.07	C5H11NO2	[M+H]+	L-Valine	Amino acids and derivatives	Amino acids and derivatives	72-18-4	C00183
59	128.03	129.036	C5H7NO3	[M-H]-	DL-PyroglutamicAcid	Amino acids and derivatives	Amino acids and derivatives	98-79-3	--
60	128	129.036	C5H7NO3	[M-H]-	5-Oxoproline	Amino acids and derivatives	Amino acids and derivatives	149-87-1	C01879
61	130.09	129.07	C6H11NO2	[M+H]+	Pipecolic acid	Amino acids and derivatives	Amino acids and derivatives	4043-87-2	--
62	132.06	131.05	C5H9NO3	[M+H]+	Trans-4-Hydroxy-L-proline	Amino acids and derivatives	Amino acids and derivatives	51-35-4	C01157
63	132.1	131.085	C6H13NO2	[M+H]+	L-Leucine	Amino acids and derivatives	Amino acids and derivatives	61-90-5	C00123
64	132.1	131.085	C6H13NO2	[M+H]+	α-Aminocaproic acid	Amino acids and derivatives	Amino acids and derivatives	327-57-1	--
65	132	131.085	C6H13NO2	[M+H]+	L-Isoleucine	Amino acids and derivatives	Amino acids and derivatives	73-32-5	C00407
66	133.05	132.046	C4H8N2O3	[M+H]+	L-Asparagine Anhydrous	Amino acids and derivatives	Amino acids and derivatives	70-47-3	C00152
67	132	133.03	C4H7NO4	[M-H]-	L-AsparticAcid	Amino acids and derivatives	Amino acids and derivatives	56-84-8	C00049
68	138.08	137.076	C8H11NO	[M+H]+	L-Tyramine	Amino acids and derivatives	Amino acids and derivatives	51-67-2	C00483
69	147.07	146.06	C5H10N2O3	[M+H]+	L-Glutamine	Amino acids and derivatives	Amino acids and derivatives	56-85-9	C00064
70	148.1	147.045	C5H9NO4	[M+H]+	L-Glutamic acid	Amino acids and derivatives	Amino acids and derivatives	56-86-0	C00025
71	150	149.042	C5H11NO2S	[M+H]+	L-Methionine	Amino acids and derivatives	Amino acids and derivatives	63-68-3	C00073
72	156.1	155.061	C6H9N3O2	[M+H]+	L-Histidine	Amino acids and derivatives	Amino acids and derivatives	71-00-1	C00135
73	162	163.039	C5H9NO5	[M-H]-	4-Hydroxy-L-glutamic acid	Amino acids and derivatives	Amino acids and derivatives	3913-68-6	C03079
74	166.08	165.07	C9H11NO2	[M+H]+	Phenylalanine	Amino acids and derivatives	Amino acids and derivatives	63-91-2	C00079
75	170	169.076	C7H11N3O2	[M+H]+	3-N-Methyl-L-histidine	Amino acids and derivatives	Amino acids and derivatives	368-16-1	--
76	173.2	172.075	C7H12N2O3	[M+H]+	Glycyl-L-proline	Amino acids and derivatives	Amino acids and derivatives	704-15-4	--
77	175	174.1	C6H14N4O2	[M+H]+	L-(+)-Arginine	Amino acids and derivatives	Amino acids and derivatives	74-79-3	C00062
78	176.1	175.084	C6H13N3O3	[M+H]+	L-Citrulline	Amino acids and derivatives	Amino acids and derivatives	372-75-8	C00327
79	182.1	181.065	C9H11NO3	[M+H]+	L-(-)-Tyrosine	Amino acids and derivatives	Amino acids and derivatives	60-18-4	C00082
80	187.2	188.069	C7H12N2O4	[M-H]-	N-α-Acetyl-L-glutamine	Amino acids and derivatives	Amino acids and derivatives	2490-97-3	--
81	189.12	188.103	C8H16N2O3	[M+H]+	Glycylisoleucine	Amino acids and derivatives	Amino acids and derivatives	19461-38-2	--
82	189.2	188.103	C8H16N2O3	[M+H]+	N6-Acetyl-L-lysine	Amino acids and derivatives	Amino acids and derivatives	692-04-6	C02727
83	189	188.114	C7H16N4O2	[M+H]+	H-HomoArg-OH	Amino acids and derivatives	Amino acids and derivatives	156-86-5	C01924
84	190.1	189.099	C7H15N3O3	[M+H]+	L-Homocitrulline	Amino acids and derivatives	Amino acids and derivatives	1190-49-4	C02427
85	191.09	190.083	C7H14N2O4	[M+H]+	2,6-Diaminooimelic acid	Amino acids and derivatives	Amino acids and derivatives	583-93-7	C00666
86	198.2	197.059	C9H11NO4	[M+H]+	3,4-Dihydroxy-DL-phenylalanine	Amino acids and derivatives	Amino acids and derivatives	63-84-3	C00355
87	203.14	202.118	C9H18N2O3	[M+H]+	Alanylleucine	Amino acids and derivatives	Amino acids and derivatives	1999-42-4	--
88	203	204.08	C11H12N2O2	[M-H]-	L-Tryptophan	Amino acids and derivatives	Amino acids and derivatives	73-22-3	C00078
89	217.1	216.108	C8H16N4O3	[M+H]+	N-α-Acetyl-L-arginine	Amino acids and derivatives	Amino acids and derivatives	155-84-0	--
90	223.11	222.089	C11H14N2O3	[M+H]+	Glycylphenylalanine	Amino acids and derivatives	Amino acids and derivatives	721-66-4	--
91	224.1	223.074	C11H13NO4	[M+H]+	N-Acetyl-L-tyrosine	Amino acids and derivatives	Amino acids and derivatives	537-55-3	--
92	237.12	236.103	C12H16N2O3	[M+H]+	DL-Alanyl-DL-phenylalanine	Amino acids and derivatives	Amino acids and derivatives	1999-45-7	--
93	247.1	246.089	C13H14N2O3	[M+H]+	N-(3-Indolylacetyl)-L-alanine	Amino acids and derivatives	Amino acids and derivatives	57105-39-2	--
94	245	246.089	C13H14N2O3	[M-H]-	Acetyltryptophan	Amino acids and derivatives	Amino acids and derivatives	2280-01-5	C03137
95	269	268.041	C8H16N2O4S2	[M+H]+	L-Homocystine	Amino acids and derivatives	Amino acids and derivatives	626-72-2	C01817
96	279.17	278.147	C15H22N2O3	[M+H]+	Leucylphenylalanine	Amino acids and derivatives	Amino acids and derivatives	56217-82-4	--
97	281.3	280.092	C13H16N2O5	[M+H]+	Asp-phe	Amino acids and derivatives	Amino acids and derivatives	13433-09-5	--
98	289.08	290.112	C15H18N2O4	[M-H]-	N-Acetyl-DL-tryptophan	Amino acids and derivatives	Amino acids and derivatives	87-32-1	--
99	304.15	303.125	C12H21N3O6	[M+H]+	Nicotianamine	Amino acids and derivatives	Amino acids and derivatives	34441-14-0	--
100	385	384.103	C14H20N6O5S	[M+H]+	S-(5'-Adenosy)-L-homocysteine	Amino acids and derivatives	Amino acids and derivatives	979-92-0	C00021
101	611.15	612.121	C20H32N6O12S2	[M-H]-	Oxidized Glutathione	Amino acids and derivatives	Amino acids and derivatives	121-24-4	--
102	271.07	272.058	C15H12O5	[M-H]-	Naringenin chalcone(4,2',4',6'-Tetrahydroxychalcone)	Flavonoids	Chalcones	73692-50-9	C06561
103	271.07	272.058	C15H12O5	[M-H]-	Naringenin	Flavonoids	Dihydroflavone	480-41-1	C00509
104	433	434.102	C21H22O10	[M-H]-	Naringenin-7-O-glucoside	Flavonoids	Dihydroflavone	529-55-5	--
105	271	272.058	C15H12O5	[M-H]-	Pinobanksin	Flavonoids	Dihydroflavonol	548-82-3	C09826
106	287.06	288.053	C15H12O6	[M-H]-	Dihydrokaempferol	Flavonoids	Dihydroflavonol	480-20-6	C00974
107	305.06	304.058	C15H12O7	[M+H]+	Dihydroquercetin(Taxifolin)	Flavonoids	Dihydroflavonol	480-18-2	C01617
108	319.05	320.041	C15H12O8	[M-H]-	Dihydromyricetin(Ampelopsin)	Flavonoids	Dihydroflavonol	27200-12-0	C02906
109	463.13	464.111	C22H24O11	[M-H]-	Hesperetin 5-O-glucoside	Flavonoids	Dihydroflavonol	69651-80-5	--
110	549.2	550.108	C25H26O14	[M-H]-	Hesperetin O-malonylhexoside	Flavonoids	Dihydroflavonol	-	--
111	449.11	449.108	C21H21O11+	[M]+	Cyanidin 3-O-glucoside (Kuromanin)	Flavonoids	Anthocyanins	47705-70-4	C08604
112	449.11	449.108	C21H21O11+	[M]+	Cyanidin 3-O-galactoside	Flavonoids	Anthocyanins	142506-26-1	C08647
113	463.12	463.124	C22H23O11+	[M]+	Peonidin 3-O-glucoside	Flavonoids	Anthocyanins	6906-39-4	--
114	463.12	463.124	C22H23O11+	[M]+	Peonidin O-hexoside	Flavonoids	Anthocyanins	-	--
115	465.1	465.103	C21H21O12+	[M]+	Delphinidin 3-O-glucoside (Mirtillin)	Flavonoids	Anthocyanins	50986-17-9	C12138
116	477.14	477.14	C23H25O11+	[M]+	Rosinidin O-hexoside	Flavonoids	Anthocyanins	-	--
117	479.12	479.119	C22H23O12+	[M]+	Petunidin 3-O-glucoside	Flavonoids	Anthocyanins	6988-81-4	C12139
118	611.16	611.161	C27H31O16+	[M]+	Delphinidin 3-O-rutinoside	Flavonoids	Anthocyanins	15674-58-5	C16315
119	415.1	416.128	C22H24O8	[M-H]-	Apigenin-3-O-α-L-rhamnoside	Flavonoids	Flavonoid	-	--
120	433.11	432.088	C21H20O10	[M+H]+	Apigenin 5-O-glucoside	Flavonoids	Flavonoid	28757-27-9	--
121	431.1	432.088	C21H20O10	[M-H]-	Apigenin 7-O-glucoside(Cosmosiin)	Flavonoids	Flavonoid	578-74-5	C04608
122	433.11	434.121	C21H22O10	[M-H]-	Naringenin-O-glucoside	Flavonoids	Flavonoid	-	--
123	463.09	464.095	C21H20O12	[M-H]-	6-Hydroxyluteolin 5-glucoside	Flavonoids	Flavonoid	-	--
124	477.1	478.091	C22H22O12	[M-H]-	2,6-Dimethyl-7-octene-2,3,6-triol	Flavonoids	Flavonoid	5041-82-7	--
125	479.09	480.091	C21H20O13	[M-H]-	Myricetin 3-O-galactoside	Flavonoids	Flavonoid	-	--
126	521.1	522.08	C23H22O14	[M-H]-	Tricin O-saccharic acid	Flavonoids	Flavonoid	-	--
127	593.18	592.152	C28H32O14	[M+H]+	Acacetin-7-O-rutinoside	Flavonoids	Flavonoid	480-36-4	--
128	607.1	608.146	C28H32O15	[M-H]-	Chrysoeriol 7-O-rutinoside	Flavonoids	Flavonoid	-	--
129	625.15	626.149	C27H30O17	[M-H]-	Myricetin-3,7-O-dirhamnoside	Flavonoids	Flavonoid	-	--
130	739.1	740.181	C33H40O19	[M-H]-	Apigenin O-hexosyl-O-rutinoside	Flavonoids	Flavonoid	-	--
131	301	302.033	C15H10O7	[M-H]-	Morin	Flavonoids	Flavonols	6472-38-4	C10105
132	329.1	330.061	C17H14O7	[M-H]-	Di-O-methylquercetin	Flavonoids	Flavonols	2068-02-2	C01265
133	431.11	432.088	C21H20O10	[M-H]-	Kaempferol 7-O-rhamnoside	Flavonoids	Flavonols	20196-89-8	--
134	433.08	434.068	C20H18O11	[M-H]-	Quercetin-3-O-α-L-arabinopyranoside(guaijaverin)	Flavonoids	Flavonols	22255-13-6	--
135	447	448.082	C21H20O11	[M-H]-	Trifolin	Flavonoids	Flavonols	23627-87-4	C12626
136	449.1	448.082	C21H20O11	[M+H]+	Quercitrin	Flavonoids	Flavonols	522-12-3	--
137	449.11	448.1	C21H20O11	[M+H]+	Quercetin-3-O-α-L-rhamnopyranoside	Flavonoids	Flavonols	-	--
138	449.11	448.101	C21H20O11	[M+H]+	Kaempferol 3-O-β-d-glucopyranoside	Flavonoids	Flavonols	-	--
139	463.12	462.116	C22H22O11	[M+H]+	Methylquercetin rha	Flavonoids	Flavonols	-	--
140	463.1	464.076	C21H20O12	[M-H]-	Hyperin	Flavonoids	Flavonols	482-36-0	--
141	465.1	464.076	C21H20O12	[M+H]+	6-Hydroxykaempferol-7-O-glucoside	Flavonoids	Flavonols	-	--
142	463	464.076	C21H20O12	[M-H]-	Quercetin 3-O-glucoside(Isotrifoliin)	Flavonoids	Flavonols	21637-25-2	C05623
143	463.09	464.095	C21H20O12	[M-H]-	Quercetin-7-O-Glucoside	Flavonoids	Flavonols	491-50-9	--
144	463.09	464.095	C21H20O12	[M-H]-	Quercetin-O-glucoside	Flavonoids	Flavonols	-	--
145	469.12	468.113	C23H16O11	[M+H]+	Isorhamnetin-O-gallate	Flavonoids	Flavonols	-	--
146	479.11	478.101	C22H22O12	[M+H]+	Isorhamnetin-3-O-β-D-glucoside	Flavonoids	Flavonols	-	--
147	479.12	478.111	C22H22O12	[M+H]+	Isorhamnetin-7-O-β-D-glucopyranoside	Flavonoids	Flavonols	-	--
148	533.1	534.101	C24H22O14	[M-H]-	Kaempferol 3-O-(6′′-O-malonyl)-galactoside	Flavonoids	Flavonols	-	--
149	549.09	550.096	C24H22O15	[M-H]-	Quercetin 3-O-(6′′-O-malonyl)-galactoside	Flavonoids	Flavonols	-	--
150	593.16	594.132	C27H30O15	[M-H]-	Kaempferol 3-O-robinobioside(Biorobin)	Flavonoids	Flavonols	17297-56-2	--
151	593.16	594.132	C27H30O15	[M-H]-	Kaempferol 3-O-rutinoside(Nicotiflorin)	Flavonoids	Flavonols	17650-84-9	C21833
152	609.1	610.126	C27H30O16	[M-H]-	Bioquercetin	Flavonoids	Flavonols	52525-35-6	--
153	609.1	610.126	C27H30O16	[M-H]-	Rutin	Flavonoids	Flavonols	153-18-4	--
154	611.16	610.153	C27H30O16	[M+H]+	Quercetin glucoside-rhamnoside	Flavonoids	Flavonols	-	--
155	617.11	616.107	C28H24O16	[M+H]+	Quercetin-3-O-(2''-O-galloyl)-β-D-glucoside	Flavonoids	Flavonols	-	--
156	623.1	624.14	C28H32O16	[M-H]-	Isorhamnetin-3-O-rutinoside	Flavonoids	Flavonols	604-80-8	--
157	627.2	626.12	C27H30O17	[M+H]+	6-Hydroxykaempferol-7,6-O-Diglucoside	Flavonoids	Flavonols	-	--
158	741.21	740.216	C33H40O19	[M+H]+	Kaempferol rha-glc-rha	Flavonoids	Flavonols	-	--
159	771.13	772.17	C33H40O21	[M-H]-	Quercetin-O-rutinoside-hexose	Flavonoids	Flavonols	-	--
160	773.21	772.206	C33H40O21	[M+H]+	Gossypetin glu-rha-rha	Flavonoids	Flavonols	-	--
161	789.2	788.164	C33H40O22	[M+H]+	6-Hydroxykaempferol-3,7,6-O-triglycoside	Flavonoids	Flavonols	-	--
162	431.11	432.088	C21H20O10	[M-H]-	Isovitexin	Flavonoids	Flavonoid carbonoside	29702-25-8	C01714
163	433.12	434.102	C21H22O10	[M-H]-	Isohemiphloin	Flavonoids	Flavonoid carbonoside	3682-02-8	--
164	447.09	448.1	C21H20O11	[M-H]-	Orientin	Flavonoids	Flavonoid carbonoside	28608-75-5	C10114
165	435.13	436.116	C21H24O10	[M-H]-	Phloretin 2'-O-glucoside	Flavonoids	Isoflavones	60-81-1	--
166	357.14	358.125	C20H22O6	[M-H]-	Pinoresinol	Lignans and Coumarins	Lignans	487-36-5	--
167	417.2	418.142	C22H26O8	[M-H]-	Syringaresinol	Lignans and Coumarins	Lignans	21453-69-0	C10889
168	579.21	580.186	C28H36O13	[M-H]-	Syringaresinol-Hex	Lignans and Coumarins	Lignans	-	--
169	621.21	622.195	C30H38O14	[M-H]-	Syringaresinol-aceGlu	Lignans and Coumarins	Lignans	-	--
170	175	176.041	C10H8O3	[M-H]-	6-Hydroxy-4-methylcoumarin	Lignans and Coumarins	Coumarins	2373-31-1	--
171	193.04	192.033	C10H8O4	[M+H]+	Isoscopoletin (6-Hydroxy-7-Methoxycoumarin)	Lignans and Coumarins	Coumarins	776-86-3	--
172	193.1	192.035	C10H8O4	[M+H]+	Scopoletin(7-Hydroxy-5-methoxycoumarin)	Lignans and Coumarins	Coumarins	92-61-5	C01752
173	207.06	206.049	C11H10O4	[M+H]+	Scoparone	Lignans and Coumarins	Coumarins	120-08-1	C09311
174	223.06	222.044	C11H10O5	[M+H]+	Isofraxidin	Lignans and Coumarins	Coumarins	486-21-5	C17480
175	325.08	324.07	C15H16O8	[M+H]+	Skimmin	Lignans and Coumarins	Coumarins	93-39-0	--
176	355.1	354.079	C16H18O9	[M+H]+	Scopolin	Lignans and Coumarins	Coumarins	531-44-2	C01527
177	329.2	330.251	C19H38O4	[M-H]-	Hexadecanoic acid 2,3-dihydroxypropyl ester	Lipids	Glycerol ester	542-44-9	--
178	355.29	354.251	C21H38O4	[M+H]+	Glyceryl linoleate	Lipids	Glycerol ester	26545-74-4	--
179	355.1	354.251	C21H38O4	[M+H]+	MAG(18:2)	Lipids	Glycerol ester	-	--
180	481.25	482.262	C22H43O9P	[M-H]-	LysoPG(16:1)	Lipids	Glycerol ester	-	--
181	483.27	484.278	C22H45O9P	[M-H]-	LysoPG(16:0)	Lipids	Glycerol ester	-	--
182	555.28	556.299	C25H49O11P	[M-H]-	LysoPI(P-16:0)	Lipids	Glycerol ester	-	--
183	520.34	520.304	C26H51NO7P+	[M]+	PC(18:2)	Lipids	PC	-	--
184	520.34	520.304	C26H51NO7P+	[M]+	PC(18:2)isomer	Lipids	PC	-	--
185	274.28	273.243	C16H35NO2	[M+H]+	Hexadecylsphingosine	Lipids	Sphingolipids	-	--
186	302.4	301.272	C18H39NO2	[M+H]+	D-erythro-Dihydrosphingosine	Lipids	Sphingolipids	764-22-7	C00836
187	318.3	317.266	C18H39NO3	[M+H]+	4-Hydroxysphinganine	Lipids	Sphingolipids	554-62-1	C12144
188	468.3	467.268	C22H46NO7P	[M+H]+	LysoPC 14:0(2n isomer)	Lipids	LPC	-	--
189	482.3	481.282	C23H48NO7P	[M+H]+	LysoPC 15:0	Lipids	LPC	-	--
190	492.3	491.268	C24H46NO7P	[M+H]+	LysoPC 16:2(2n isomer)	Lipids	LPC	-	--
191	494.33	493.282	C24H48NO7P	[M+H]+	LysoPC(16:1)	Lipids	LPC	-	--
192	496.33	495.296	C24H50NO7P	[M+H]+	LysoPC 16:0(2n isomer)	Lipids	LPC	-	--
193	496.34	495.296	C24H50NO7P	[M+H]+	LysoPC(16:0)	Lipids	LPC	17364-16-8	--
194	516.3	515.297	C21H46N3O9P	[M+H]+	LysoPC 18:4	Lipids	LPC	-	--
195	518.2	517.282	C26H48NO7P	[M+H]+	LysoPC 18:3(2n isomer)	Lipids	LPC	-	--
196	518.3	517.282	C26H48NO7P	[M+H]+	LysoPC 18:3	Lipids	LPC	-	--
197	520.34	519.296	C26H50NO7P	[M+H]+	LysoPC(18:2)	Lipids	LPC	-	--
198	522.36	521.311	C26H52NO7P	[M+H]+	LysoPC(18:1)	Lipids	LPC	-	--
199	524.37	523.325	C26H54NO7P	[M+H]+	LysoPC(18:0)	Lipids	LPC	-	--
200	524.36	523.325	C26H54NO7P	[M+H]+	LysoPC 18:0	Lipids	LPC	-	--
201	524.37	523.325	C26H54NO7P	[M+H]+	1-Stearoyl-sn-glycero-3-phosphocholine	Lipids	LPC	19420-57-6	--
202	426.3	425.224	C19H40NO7P	[M+H]+	LysoPE 14:0	Lipids	LPE	-	--
203	452.3	453.253	C21H44NO7P	[M-H]-	LysoPE 16:0(2n isomer)	Lipids	LPE	-	--
204	454.2	453.253	C21H44NO7P	[M+H]+	LysoPE 16:0	Lipids	LPE	53862-35-4	--
205	478.6	477.253	C23H44NO7P	[M+H]+	LysoPE 18:2(2n isomer)	Lipids	LPE	-	--
206	478.1	479.268	C23H46NO7P	[M-H]-	LysoPE 18:1	Lipids	LPE	89576-29-4	--
207	480.31	479.268	C23H46NO7P	[M+H]+	LysoPE 18:1(2n isomer)	Lipids	LPE	-	--
208	227.2	228.19	C14H28O2	[M-H]-	Myristic Acid	Lipids	Free fatty acids	544-63-8	--
209	253.2	254.225	C16H30O2	[M-H]-	Palmitoleic acid	Lipids	Free fatty acids	373-49-9	C08362
210	255.23	256.219	C16H32O2	[M-H]-	Hexadecanoic acid	Lipids	Free fatty acids	57-10-3	C00249
211	279.3	278.205	C18H30O2	[M+H]+	Punicic acid	Lipids	Free fatty acids	544-72-9	C08364
212	281.25	282.234	C18H34O2	[M-H]-	Elaidic Acid	Lipids	Free fatty acids	112-79-8	--
213	281.25	282.234	C18H34O2	[M-H]-	11-Octadecanoic acid(Vaccenic acid)	Lipids	Free fatty acids	506-17-2	--
214	281.3	282.234	C18H34O2	[M-H]-	Oleic Acid	Lipids	Free fatty acids	112-80-1	--
215	287.23	288.208	C16H32O4	[M-H]-	10,16-Dihydroxy-palmitic acid	Lipids	Free fatty acids	3233-90-7	--
216	293	294.199	C18H30O3	[M-H]-	9-HOTrE	Lipids	Free fatty acids	89886-42-0	--
217	293.2	294.199	C18H30O3	[M-H]-	9-KODE	Lipids	Free fatty acids	54232-59-6	--
218	293	294.199	C18H30O3	[M-H]-	13-HOTrE(r)	Lipids	Free fatty acids	74784-20-6	--
219	295.23	296.214	C18H32O3	[M-H]-	9-Hydroxy-10,12-octadecadienoic acid	Lipids	Free fatty acids	15514-85-9	--
220	295	296.214	C18H32O3	[M-H]-	12,13-EODE	Lipids	Free fatty acids	6799-85-5	--
221	295.23	296.214	C18H32O3	[M-H]-	13-Hydroxy-9,11-octadecadienoic acid	Lipids	Free fatty acids	5204-88-6	--
222	295	296.214	C18H32O3	[M-H]-	9,10-EODE	Lipids	Free fatty acids	65167-83-1	--
223	309.3	310.262	C20H38O2	[M-H]-	Eicosenoic acid	Lipids	Free fatty acids	26764-41-0	C16526
224	311.22	312.208	C18H32O4	[M-H]-	13-Oxo-9-hydroxy-10-octadecenoic acid	Lipids	Free fatty acids	-	--
225	313.24	314.222	C18H34O4	[M-H]-	9,10-Dihydroxy-12-octadecenoic acid	Lipids	Free fatty acids	263399-34-4	--
226	329.23	330.217	C18H34O5	[M-H]-	9,10,13-Trihyroxy-11-octadecadienoic acid	Lipids	Free fatty acids	-	--
227	111.03	112.023	C4H4N2O2	[M-H]-	Uracil	Nucleotides and derivatives	Nucleotides and derivatives	66-22-8	C00106
228	136.1	135.049	C5H5N5	[M+H]+	Adenine	Nucleotides and derivatives	Nucleotides and derivatives	73-24-5	C00147
229	137	136.033	C5H4N4O	[M+H]+	Hypoxanthine	Nucleotides and derivatives	Nucleotides and derivatives	68-94-0	C00262
230	137	136.033	C5H4N4O	[M+H]+	Allopurinol	Nucleotides and derivatives	Nucleotides and derivatives	315-30-0	--
231	150	149.063	C6H7N5	[M+H]+	1-Methyladenine	Nucleotides and derivatives	Nucleotides and derivatives	5142-22-3	C02216
232	152.1	151.043	C5H5N5O	[M+H]+	2-Hydroxy-6-aminopurine	Nucleotides and derivatives	Nucleotides and derivatives	3373-53-3	--
233	152	151.043	C5H5N5O	[M+H]+	Guanine	Nucleotides and derivatives	Nucleotides and derivatives	73-40-5	C00242
234	151.03	152.028	C5H4N4O2	[M-H]-	Xanthine	Nucleotides and derivatives	Nucleotides and derivatives	69-89-6	C00385
235	228	227.079	C9H13N3O4	[M+H]+	Deoxycytidine	Nucleotides and derivatives	Nucleotides and derivatives	951-77-9	C00881
236	243.09	242.078	C10H14N2O5	[M+H]+	Thymidine	Nucleotides and derivatives	Nucleotides and derivatives	50-89-5	C00214
237	244.09	243.073	C9H13N3O5	[M+H]+	Cytidine	Nucleotides and derivatives	Nucleotides and derivatives	65-46-3	C00475
238	243	244.058	C9H12N2O6	[M-H]-	β-Pseudouridine	Nucleotides and derivatives	Nucleotides and derivatives	1445-07-4	C02067
239	243.1	244.058	C9H12N2O6	[M-H]-	Uridine	Nucleotides and derivatives	Nucleotides and derivatives	58-96-8	C00299
240	252	251.089	C10H13N5O3	[M+H]+	Deoxyadenosine	Nucleotides and derivatives	Nucleotides and derivatives	958-09-8	C00559
241	257.08	258.072	C10H14N2O6	[M-H]-	5-Methyluridine	Nucleotides and derivatives	Nucleotides and derivatives	1463-10-1	--
242	268.1	267.084	C10H13N5O4	[M+H]+	Deoxyguanosine	Nucleotides and derivatives	Nucleotides and derivatives	961-07-9	C00330
243	268.1	267.084	C10H13N5O4	[M+H]+	Adenosine	Nucleotides and derivatives	Nucleotides and derivatives	58-61-7	C00212
244	267.08	268.068	C10H12N4O5	[M-H]-	9-(β-D-Arabinofuranosyl)hypoxanthine	Nucleotides and derivatives	Nucleotides and derivatives	7013-16-3	--
245	284.09	283.078	C10H13N5O5	[M+H]+	Guanosine	Nucleotides and derivatives	Nucleotides and derivatives	118-00-3	C00387
246	283	284.063	C10H12N4O6	[M-H]-	Xanthosine	Nucleotides and derivatives	Nucleotides and derivatives	146-80-5	C01762
247	298	297.075	C11H15N5O3S	[M+H]+	5'-Deoxy-5'-(methylthio)adenosine	Nucleotides and derivatives	Nucleotides and derivatives	2457-80-9	C00170
248	312	311.107	C12H17N5O5	[M+H]+	2-(Dimethylamino)guanosine	Nucleotides and derivatives	Nucleotides and derivatives	2140-67-2	--
249	324	323.037	C9H14N3O8P	[M+H]+	Cytidine 5'-monophosphate(Cytidylic acid)	Nucleotides and derivatives	Nucleotides and derivatives	63-37-6	C00055
250	323	324.021	C9H13N2O9P	[M-H]-	Uridine 5'-monophosphate	Nucleotides and derivatives	Nucleotides and derivatives	58-97-9	C00105
251	328.1	329.038	C10H12N5O6P	[M-H]-	Cyclic AMP	Nucleotides and derivatives	Nucleotides and derivatives	60-92-4	C00575
252	332	331.053	C10H14N5O6P	[M+H]+	2'-Deoxyadenosine-5'-monophosphate	Nucleotides and derivatives	Nucleotides and derivatives	653-63-4	C00360
253	335.1	334.041	C11H15N2O8P	[M+H]+	β-Nicotinamide mononucleotide	Nucleotides and derivatives	Nucleotides and derivatives	1094-61-7	C00455
254	344.2	345.033	C10H12N5O7P	[M-H]-	Guanosine 3',5'-cyclic monophosphate	Nucleotides and derivatives	Nucleotides and derivatives	7665-99-8	C00942
255	348.2	347.047	C10H14N5O7P	[M+H]+	Adenosine 5'-monophosphate	Nucleotides and derivatives	Nucleotides and derivatives	61-19-8	C00020
256	364.1	363.042	C10H14N5O8P	[M+H]+	Guanosine 5'-monophosphate	Nucleotides and derivatives	Nucleotides and derivatives	85-32-5	C00144
257	384	383.09	C14H17N5O8	[M+H]+	N6-Succinyl Adenosine	Nucleotides and derivatives	Nucleotides and derivatives	4542-23-8	--
258	403	403.985	C9H14N2O12P2	[M-H]-	Uridine 5’-diphosphate	Nucleotides and derivatives	Nucleotides and derivatives	27821-45-0	C00015
259	565.1	566.029	C15H24N2O17P2	[M-H]-	Uridine 5'-diphospho-D-glucose	Nucleotides and derivatives	Nucleotides and derivatives	133-89-1	C00029
260	784.2	785.122	C27H33N9O15P2	[M-H]-	Flavin adenine dinucleotide(FAD)	Nucleotides and derivatives	Nucleotides and derivatives	146-14-5	C00016
261	104.06	103.056	C4H9NO2	[M+H]+	γ-Aminobutyric acid	Organic acids	Organic acids	56-12-2	C00334
262	103.05	104.041	C4H8O3	[M-H]-	3-Hydroxybutyrate	Organic acids	Organic acids	300-85-6	--
263	111.02	112.012	C5H4O3	[M-H]-	2-Furanoic acid	Organic acids	Organic acids	88-14-2	--
264	117.02	118.021	C4H6O4	[M-H]-	Methylmalonic acid	Organic acids	Organic acids	516-05-2	C02170
265	117.03	118.021	C4H6O4	[M-H]-	Succinic acid	Organic acids	Organic acids	110-15-6	C00042
266	128.07	129.07	C6H11NO2	[M-H]-	Pipecolinic acid	Organic acids	Organic acids	535-75-1	--
267	129	130.021	C5H6O4	[M-H]-	Citraconic acid	Organic acids	Organic acids	498-23-7	C02226
268	132.09	131.085	C6H13NO2	[M+H]+	6-Aminocaproic acid	Organic acids	Organic acids	60-32-2	C02378
269	131.04	132.035	C5H8O4	[M-H]-	2-Methylsuccinic acid	Organic acids	Organic acids	498-21-5	--
270	133	134.015	C4H6O5	[M-H]-	L-(-)-Malic acid	Organic acids	Organic acids	636-61-3	C00497
271	145.06	146.049	C6H10O4	[M-H]-	2-Methylglutaric acid	Organic acids	Organic acids	617-62-9	--
272	145.06	146.049	C6H10O4	[M-H]-	Adipic Acid	Organic acids	Organic acids	124-04-9	C06104
273	149	150.009	C4H6O6	[M-H]-	L-(+)-Tartaric acid	Organic acids	Organic acids	87-69-4	--
274	153	154.03	C4H11O4P	[M-H]-	Diethyl phosphate	Organic acids	Organic acids	598-02-7	C06608
275	165.05	166.038	C5H10O6	[M-H]-	D-Xylonic acid	Organic acids	Organic acids	526-91-0	--
276	165	166.055	C9H10O3	[M-H]-	Phenyllactate(PLA)	Organic acids	Organic acids	828-01-3	--
277	165.06	166.055	C9H10O3	[M-H]-	L-(-)-3-Phenyllactic acid	Organic acids	Organic acids	20312-36-1	--
278	143.11	166.086	C8H15NaO2	[M-Na]-	Sodium Valproate	Organic acids	Organic acids	1069-66-5	--
279	187.1	188.093	C9H16O4	[M-H]-	Anchoic Acid	Organic acids	Organic acids	123-99-9	C08261
280	191	192.018	C6H8O7	[M-H]-	Citric Acid	Organic acids	Organic acids	77-92-9	C00158
281	191	192.053	C7H12O6	[M-H]-	Kinic acid	Organic acids	Organic acids	77-95-2	C00296
282	193.1	194.033	C6H10O7	[M-H]-	D-Galacturonic acid(Gal A)	Organic acids	Organic acids	91510-62-2	C00333
283	193.1	194.033	C6H10O7	[M-H]-	Aldehydo-D-galacturonate	Organic acids	Organic acids	685-73-4	--
284	166.97	205.931	C3H4KO6P	[M-K]-	Phosphoenolpyruvic acid	Organic acids	Organic acids	4265-07-0	--
285	102.1	101.042	C4H7NO2	[M+H]+	1-Aminocyclopropane-1-carboxylic acid	Others	Others	22059-21-8	C01234
286	106	105.07	C4H11NO2	[M+H]+	Diethanolamine	Others	Others	111-42-2	C06772
287	122.1	121.082	C8H11N	[M+H]+	Phenethylamine	Others	Others	64-04-0	C05332
288	140	141.011	C2H8NO4P	[M-H]-	O-Phosphorylethanolamine	Others	Others	1071-23-4	--
289	144.1	143.033	C6H9NOS	[M+H]+	4-Methyl-5-thiazoleethanol	Others	Others	137-00-8	C04294
290	177.2	176.086	C10H12N2O	[M+H]+	N-Hydroxy tryptamine	Others	Others	-	C17203
291	193.16	192.151	C13H20O	[M+H]+	damascenone	Others	Others	23726-91-2	--
292	193.07	194.067	C7H14O6	[M-H]-	D-Pinitol	Others	Others	10284-63-6	--
293	222.1	221.077	C8H15NO6	[M+H]+	N-Acetyl-D-galactosamine	Others	Others	1811-31-0	--
294	277.13	278.112	C11H22N2O4S	[M-H]-	(R)-Pantetheine	Others	Others	496-65-1	C00831
295	282.28	281.249	C18H35NO	[M+H]+	Octadecenoic amide	Others	Others	-	--
296	300.1	301.04	C8H16NO9P	[M-H]-	N-Acetyl-D-glucosamine 1-phosphate	Others	Others	-	C04256
297	303.04	302.042	C15H10O7	[M+H]+	3,5,7,4'--Tetrahydroxy-Coumaronochromone	Others	Others	-	--
298	326.31	325.272	C20H39NO2	[M+H]+	N-Oleoylethanolamine	Others	Others	111-58-0	--
299	325.09	326.1	C15H18O8	[M-H]-	Cis-p-coumaric acid 4-O-glucoside	Others	Others	-	--
300	329.09	330.096	C14H18O9	[M-H]-	Vanillic acid-C-glucoside	Others	Others	-	--
301	177.14	178.038	C6H10O6	[M-H]-	L-Gulonic-γ-lactone	Others	Saccharides and Alcohols	1128-23-0	C01040
302	193.14	194.033	C6H10O7	[M-H]-	D-Glucoronic acid	Others	Saccharides and Alcohols	6556-12-3	C00191
303	195.16	196.047	C6H12O7	[M-H]-	Gluconic acid	Others	Saccharides and Alcohols	526-95-4	C00257
304	259	260.016	C6H13O9P	[M-H]-	Glucose-1-phosphate	Others	Saccharides and Alcohols	59-56-3	--
305	259	260.016	C6H13O9P	[M-H]-	D-Glucose 6-phosphate	Others	Saccharides and Alcohols	56-73-5	C00092
306	289.1	289.99	C6H11PO11	[M-H]-	Glucarate O-Phosphoric acid	Others	Saccharides and Alcohols	-	--
307	341.12	342.096	C12H22O11	[M-H]-	Melibiose	Others	Saccharides and Alcohols	585-99-9	C05402
308	341.11	342.096	C12H22O11	[M-H]-	Isomaltulose	Others	Saccharides and Alcohols	13718-94-0	--
309	341.1	342.096	C12H22O11	[M-H]-	Galactinol	Others	Saccharides and Alcohols	3687-64-7	--
310	341	342.096	C12H22O11	[M-H]-	D-(+)-TrehaloseAnhydrous	Others	Saccharides and Alcohols	99-20-7	--
311	341	342.096	C12H22O11	[M-H]-	Sucrose	Others	Saccharides and Alcohols	57-50-1	--
312	341.11	342.116	C12H22O11	[M-H]-	Lactose	Others	Saccharides and Alcohols	63-42-3	--
313	365.11	364.078	C12H21O11Na	[M+H]+	Turanose	Others	Saccharides and Alcohols	547-25-1	--
314	421.1	422.06	C12H23O14P	[M-H]-	Trehalose 6-phosphate	Others	Saccharides and Alcohols	4484-88-2	C00689
315	123.1	122.043	C6H6N2O	[M+H]+	Nicotinamide	Others	Vitamin	98-92-0	C00153
316	124	123.027	C6H5NO2	[M+H]+	Nicotinic acid	Others	Vitamin	59-67-6	C00253
317	170.1	169.065	C8H11NO3	[M+H]+	Pyridoxine	Others	Vitamin	65-23-6	C00314
318	175.03	176.033	C6H8O6	[M-H]-	L-Ascorbic acid	Others	Vitamin	50-81-7	C00072
319	184.05	183.045	C8H9NO4	[M+H]+	4-Pyridoxic acid	Others	Vitamin	82-82-6	C00847
320	220.2	219.097	C9H17NO5	[M+H]+	D-Pantothenic Acid	Others	Vitamin	79-83-4	C00864
321	245.09	244.075	C10H16N2O3S	[M+H]+	Biotin	Others	Vitamin	58-85-5	C00120
322	346	345.089	C14H19NO9	[M+H]+	4-Pyridoxic acid O-hexoside	Others	Vitamin	-	--
323	377	376.12	C17H20N4O6	[M+H]+	Riboflavin	Others	Vitamin	83-88-5	C00255
324	494.1	493.153	C20H31NO13	[M+H]+	Pyridoxine di-O-hexoside	Others	Vitamin	-	--
325	121.04	122.032	C7H6O2	[M-H]-	4-Hydroxybenzaldehyde	Phenolic acids	Phenolic acids	123-08-0	C00633
326	138.05	137.042	C7H7NO2	[M+H]+	4-Aminobenzoic acid	Phenolic acids	Phenolic acids	150-13-0	--
327	137.03	138.026	C7H6O3	[M-H]-	4-Hydroxybenzoic acid	Phenolic acids	Phenolic acids	99-96-7	C00156
328	137.02	138.032	C7H6O3	[M-H]-	Salicylic acid	Phenolic acids	Phenolic acids	69-72-7	C00805
329	137.02	138.032	C7H6O3	[M-H]-	3,4-Dihydroxybenzaldehyde	Phenolic acids	Phenolic acids	139-85-5	--
330	149.02	148.012	C8H4O3	[M+H]+	Phthalic anhydride	Phenolic acids	Phenolic acids	85-44-9	--
331	151.05	152.041	C8H8O3	[M-H]-	Vanillin	Phenolic acids	Phenolic acids	121-33-5	C00755
332	163.1	162.061	C10H10O2	[M+H]+	4-MethoxycinnaMaldehyde	Phenolic acids	Phenolic acids	1963-36-6	--
333	163.04	164.041	C9H8O3	[M-H]-	Coumaric acid	Phenolic acids	Phenolic acids	500-05-0	--
334	165.05	164.041	C9H8O3	[M+H]+	p-Coumaric acid	Phenolic acids	Phenolic acids	501-98-4	C00811
335	165.06	166.055	C9H10O3	[M-H]-	3-(4-Hydroxyphenyl)-propionic acid	Phenolic acids	Phenolic acids	501-97-3	C01744
336	167	168.035	C8H8O4	[M-H]-	Vanillic acid	Phenolic acids	Phenolic acids	121-34-6	C06672
337	179.1	178.055	C10H10O3	[M+H]+	Methyl p-coumarate	Phenolic acids	Phenolic acids	3943-97-3	--
338	177	178.055	C10H10O3	[M-H]-	Trans-4-Hydroxycinnamic Acid Methyl Ester	Phenolic acids	Phenolic acids	19367-38-5	--
339	179.07	178.063	C10H10O3	[M+H]+	4-Hydroxy-3-methoxycinnamaldehyde	Phenolic acids	Phenolic acids	458-36-6	--
340	179.04	180.035	C9H8O4	[M-H]-	Caffeic acid	Phenolic acids	Phenolic acids	331-39-5	C01197
341	179.08	180.07	C10H12O3	[M-H]-	Coniferyl alcohol	Phenolic acids	Phenolic acids	458-35-5	C00590
342	181.06	182.049	C9H10O4	[M-H]-	Syringic Aldehyde	Phenolic acids	Phenolic acids	134-96-3	--
343	193.06	194.049	C10H10O4	[M-H]-	Ferulic acid	Phenolic acids	Phenolic acids	1135-24-6	C01494
344	193.06	194.049	C10H10O4	[M-H]-	Trans-ferulic acid	Phenolic acids	Phenolic acids	537-98-4	--
345	209.1	208.064	C11H12O4	[M+H]+	Methyl ferulate	Phenolic acids	Phenolic acids	2309-07-1	--
346	207.1	208.064	C11H12O4	[M-H]-	Sinapinaldehyde	Phenolic acids	Phenolic acids	4206-58-0	--
347	207.1	208.064	C11H12O4	[M-H]-	3,4-Dimethoxycinnamic acid	Phenolic acids	Phenolic acids	14737-89-4	--
348	209	210.078	C11H14O4	[M-H]-	Sinapyl alcohol	Phenolic acids	Phenolic acids	537-33-7	C02325
349	223.07	224.058	C11H12O5	[M-H]-	Sinapic acid	Phenolic acids	Phenolic acids	530-59-6	C00482
350	237.1	238.073	C12H14O5	[M-H]-	Methyl sinapate	Phenolic acids	Phenolic acids	20733-94-2	--
351	269.1	268.081	C13H16O6	[M+H]+	2-Feruloyl-sn-glycerol	Phenolic acids	Phenolic acids	-	--
352	279.05	280.058	C13H12O7	[M-H]-	Cinnamoyltartaric acid	Phenolic acids	Phenolic acids	-	--
353	285.1	286.09	C13H18O7	[M-H]-	Salicin	Phenolic acids	Phenolic acids	138-52-3	C01451
354	293.18	294.183	C17H26O4	[M-H]-	Nordihydrocapsiate	Phenolic acids	Phenolic acids	220012-53-3	--
355	299.08	300.084	C13H16O8	[M-H]-	Isosalicylic acid O-glycoside	Phenolic acids	Phenolic acids	-	--
356	299.08	300.084	C13H16O8	[M-H]-	Salicylic acid O-glycoside	Phenolic acids	Phenolic acids	-	--
357	299.08	300.085	C13H16O8	[M-H]-	Glucosyloxybenzoic acid	Phenolic acids	Phenolic acids	-	--
358	309.06	310.069	C14H14O8	[M-H]-	Feruloylmalic acid	Phenolic acids	Phenolic acids	-	--
359	315.1	316.065	C13H16O9	[M-H]-	2,5-Dihydroxy benzoic acid O-hexside	Phenolic acids	Phenolic acids	-	--
360	325.1	326.05	C14H14O9	[M-H]-	3-Galloylshikimic acid	Phenolic acids	Phenolic acids	110082-91-2	--
361	325.09	326.1	C15H18O8	[M-H]-	p-Coumaric acid-O-glycoside	Phenolic acids	Phenolic acids	-	--
362	327.1	328.133	C16H24O7	[M-H]-	3-Hydroxy-4-isopropylbenzylalcohol 3-glucoside	Phenolic acids	Phenolic acids	-	--
363	329.09	330.095	C14H18O9	[M-H]-	Vanillic acid-glucoside	Phenolic acids	Phenolic acids	-	--
364	329.11	330.095	C14H18O9	[M-H]-	1'-O-Vanilloyl-β-D-glucoside	Phenolic acids	Phenolic acids	-	--
365	329.1	330.113	C15H22O8	[M-H]-	3,4,5-Trimethoxyphenyl-β-D-Glucopyranoside	Phenolic acids	Phenolic acids	-	--
366	337.1	338.085	C16H18O8	[M-H]-	3-O-p-Coumaroyl quinic acid	Phenolic acids	Phenolic acids	1899-30-5	C12208
367	337.1	338.085	C16H18O8	[M-H]-	1-O-p-Coumaroyl quinic acid	Phenolic acids	Phenolic acids	-	--
368	337.09	338.085	C16H18O8	[M-H]-	3-O-(E)-p-Coumaroyl quinic acid	Phenolic acids	Phenolic acids	87099-71-6	--
369	341.08	342.079	C15H18O9	[M-H]-	1-O-[(E)-Caffeoyl]-β-D-glucopyranose	Phenolic acids	Phenolic acids	-	--
370	353.1	354.079	C16H18O9	[M-H]-	1-Caffeoylquinic acid	Phenolic acids	Phenolic acids	1241-87-8	--
371	353.1	354.079	C16H18O9	[M-H]-	Chlorogenic acid	Phenolic acids	Phenolic acids	327-97-9	C00852
372	355.1	356.11	C16H20O9	[M-H]-	Feruloyl glucose	Phenolic acids	Phenolic acids	-	C17759
373	359.3	360.07	C18H16O8	[M-H]-	Rosmarinic acid	Phenolic acids	Phenolic acids	537-15-5	C01850
374	359.1	360.088	C15H20O10	[M-H]-	Syringic acid O-glucoside	Phenolic acids	Phenolic acids	-	--
375	367	368.093	C17H20O9	[M-H]-	Chlorogenic acid methyl ester	Phenolic acids	Phenolic acids	29708-87-0	--
376	369.1	368.093	C17H20O9	[M+H]+	O-Feruloyl quinic acid	Phenolic acids	Phenolic acids	1899-29-2	C02572
377	371.1	372.088	C16H20O10	[M-H]-	Trihydroxycinnamoylquinic acid	Phenolic acids	Phenolic acids	-	--
378	385.11	386.121	C17H22O10	[M-H]-	Sinapic acid-glycoside	Phenolic acids	Phenolic acids	-	--
379	385.11	386.121	C17H22O10	[M-H]-	Isosinapic acid-hexoside	Phenolic acids	Phenolic acids	-	--
380	427.06	426.028	C17H14O13	[M+H]+	Ditartaroyl-hydroxylcoumarin	Phenolic acids	Phenolic acids	-	--
381	431.06	432.069	C20H16O11	[M-H]-	Caffeoylp-Hydroxybenzoyltartaric acid	Phenolic acids	Phenolic acids	-	--
382	461.07	462.08	C21H18O12	[M-H]-	Vanilloylcaffeoyltartaric acid	Phenolic acids	Phenolic acids	-	--
383	481.1	482.12	C22H26O12	[M-H]-	5-O-p-Coumaroyl shikimic acid O-hexoside	Phenolic acids	Phenolic acids	-	--
384	501.11	502.091	C24H22O12	[M-H]-	Sinapoyl-p-coumaroyltartaric acid	Phenolic acids	Phenolic acids	-	--
385	515.12	516.105	C25H24O12	[M-H]-	3,4-Dicaffeoylquinic acid	Phenolic acids	Phenolic acids	14534-61-3	--
386	515.12	516.105	C25H24O12	[M-H]-	Cynarin	Phenolic acids	Phenolic acids	30964-13-7	C10445
387	531.12	532.122	C25H24O13	[M-H]-	Feruloylsinapoyltartaric acid	Phenolic acids	Phenolic acids	-	--
388	547.2	548.146	C23H32O15	[M-H]-	β-D-Furanofructosyl-α-D-(6-mustard acyl)glucoside	Phenolic acids	Phenolic acids	-	--
389	645.1	646.138	C26H30O19	[M-H]-	2-O-Di-gallic acyl-β-D-Glucopyranoside-β-D-Glucopyranoside	Phenolic acids	Phenolic acids	-	--
390	471.35	472.323	C30H48O4	[M-H]-	2-Hydroxyoleanolic acid	Terpenoids	Triterpene	26707-60-8	--
391	471.38	472.355	C30H48O4	[M-H]-	Maslinic acid	Terpenoids	Triterpene	4373-41-5	C16939

## Sheet: TableS2
	Supplementary Table 2 Summary information of RNA-Seq data
	Sample	Raw reads	Clean reads	Total bases	GC content(%)	Q20(%)	mapped reads(%)
	CKS1-1	67287316	67235208	10023361887	44.39	99.16	91.58
	CKS1-2	46384000	46346874	6906077689	44.59	99.06	91.25
	CKS1-3	44278798	44251118	6593770764	44.87	98.96	86.9
	CKS1-4	49272336	49235272	7344321302	45.98	99.14	81.77
	CKS4-1	41997038	41975632	6249522025	43.12	98.89	91.63
	CKS4-2	50112856	50087062	7477448701	43.37	99.07	92.02
	CKS4-3	46290966	46270604	6883956694	43.55	98.93	90.15
	CKS4-4	40974848	40957294	6095813375	43.46	98.95	90.88
	STS1-1	53110638	53078530	7895566212	44.23	98.88	90.61
	STS1-2	50031678	50001820	7455968741	44.29	99.08	91.49
	STS1-3	41592790	41567598	6185724568	45.07	98.94	92.1
	STS1-4	52461940	52443946	7834016421	44.44	99.27	91.76
	STS4-1	51245080	51227960	7644764571	43.28	99.09	91.02
	STS4-2	41204432	41190638	6144445621	43.35	99.07	91.77
	STS4-3	42515462	42500940	6346720895	43.58	99.19	90.7
	STS4-4	47494424	47469776	7068517877	43.54	99.12	91.61
	Average	4.78909e+07	47865017	7.13437e+09	44.0694	99.05	90.4525
